# Supplementary material for: SiONx Coating Regulates Mesenchymal Stem Cell Antioxidant Capacity via Nuclear Erythroid Factor 2 Activity under Toxic Oxidative Stress Conditions
Source: Antioxidants (Basel). 2024 Feb 1;13(2):189. doi: 10.3390/antiox13020189 (PMC10885901; doi:10.3390/antiox13020189)
Supplement: Supplementary file 1 [file antioxidants-13-00189-s001.zip]

Archive with 1 entries (1 files):
- antioxidants-2778237-supplementary.pdf
